# Supplementary material for: Repurposing Niclosamide to Modulate Renal RNA-Binding Protein HuR for the Treatment of Diabetic Nephropathy in db/db Mice
Source: Int J Mol Sci. 2024 Sep 6;25(17):9651. doi: 10.3390/ijms25179651 (PMC11394915; doi:10.3390/ijms25179651)
Supplement: Supplementary file 1 [file ijms-25-09651-s001.zip]

Archive with 1 entries (1 files):
- ijms-3180134-supplementary.pdf
